# Supplementary material for: Analysis of the Differences in Volatile Organic Compounds in Different Muscles of Pork by GC-IMS
Source: Molecules. 2023 Feb 11;28(4):1726. doi: 10.3390/molecules28041726 (PMC9961950; doi:10.3390/molecules28041726)
Supplement: Supplementary file 1 [file molecules-28-01726-s001.zip]

Archive with 3 entries (3 files):
- Figure S1 Loadings plot of PCA.png
- Table S1 Corresponding numbers of volatile organic compounds in the Loadings plot.xlsx
- Table S2 VIP values of volatile organic compounds.xlsx
