# Supplementary material for: Analysis of the Differences in Volatile Organic Compounds in Different Muscles of Pork by GC-IMS
Source: Molecules. 2023 Feb 11;28(4):1726. doi: 10.3390/molecules28041726 (PMC9961950; doi:10.3390/molecules28041726)
Supplement: Supplementary file 1 [file molecules-28-01726-s001.zip › Table S1 Corresponding numbers of volatile organic compounds in the Loadings plot.xlsx]

## Sheet: Sheet1
Compound	Number
1	V1
2	V2
3	V3
4	V4
5	V5
6	V6
7	V7
8	V8
9	V9
10	V10
11	V11
12	V12
13	V13
14	V14
15	V15
16	V16
(E)-2-Hexenal	V17
(E,E)-2,4-Heptadienal	V18
Alpha-phellandrene	V19
Beta-ocimene	V20
1,2-Dimethoxyethane	V21
1,2-Propanediol	V22
1-Hexanol(D)	V23
1-Octen-3-ol	V24
1-Pentanol(M)	V25
2,2,4,6,6-Pentamethylheptane	V26
2,3-Butanediol	V27
2,3-Butanedione	V28
2-Butanone(M)	V29
2-Ethylfuran	V30
2-Heptanone	V31
(E)-2-Heptenal(M)	V32
2-Methylpropanal	V33
2-Methylpropanoic acid	V34
2-Octanol(M)	V35
2-Pentylfuran	V36
3-Methylbutanal(M)	V37
3-Octanone	V38
Acetoin	V39
Allylacetic acid	V40
Benzaldehyde(M)	V41
Butanal(M)	V42
Butanoic acid 3-methylethyl ester	V43
1-Pentanol(D)	V44
2-Butanone(D)	V45
(E)-2-Heptenal(D)	V46
2-Octanol(D)	V47
3-Methyl-butanal(D)	V48
Benzaldehyde(D)	V49
Butanal(D)	V50
Nonanal(D)	V51
Pentanal(D)	V52
Ethyl acetate	V53
Ethyl butyrate	V54
Ethyl hexanoate	V55
Ethyl pentanoate	V56
Heptanal	V57
Hexanal	V58
Isopropyl alcohol	V59
1-Hexanol(M)	V60
Nonanal(M)	V61
Octanal	V62
Pentanal(M)	V63
Propanoic acid	V64
Tert-butylmethylether	V65
