# Supplementary material for: Analysis of the Differences in Volatile Organic Compounds in Different Muscles of Pork by GC-IMS
Source: Molecules. 2023 Feb 11;28(4):1726. doi: 10.3390/molecules28041726 (PMC9961950; doi:10.3390/molecules28041726)
Supplement: Supplementary file 1 [file molecules-28-01726-s001.zip › Table S2 VIP values of volatile organic compounds.xlsx]

## Sheet: Sheet1
Compound	VIP
1	0.657696
2	0.884004
3	0.970447
4	1.42259
5	0.826307
6	0.865163
7	0.972023
8	0.739338
9	1.07779
10	0.987707
11	1.01883
12	0.914003
13	0.810633
14	0.871879
15	1.2246
16	1.02883
(E)-2-Hexenal	1.20525
(E,E)-2,4-Heptadienal	0.811986
Alpha-phellandrene	0.936505
Beta-ocimene	0.912319
1,2-Dimethoxyethane	0.893526
1,2-Propanediol	1.60432
1-Hexanol(D)	0.987274
1-Octen-3-ol	0.951146
1-Pentanol(M)	0.924745
2,2,4,6,6-Pentamethylheptane	0.974112
2,3-Butanediol	1.3513
2,3-Butanedione	1.14393
2-Butanone(M)	1.00819
2-Ethylfuran	1.05623
2-Heptanone	0.881909
(E)-2-Heptenal(M)	1.19784
2-Methylpropanal	1.0212
2-Methylpropanoic acid	0.95494
2-Octanol(M)	1.60034
2-Pentylfuran	1.23953
3-Methylbutanal(M)	0.861741
3-Octanone	0.944301
Acetoin	1.30247
Allylacetic acid	1.08723
Benzaldehyde(M)	0.914985
Butanal(M)	0.759995
Butanoic acid 3-methylethyl ester	0.863095
1-Pentanol(D)	1.01525
2-Butanone(D)	0.790411
(E)-2-Heptenal(D)	1.25917
2-Octanol(D)	0.936243
3-Methyl-butanal(D)	0.839849
Benzaldehyde(D)	0.940078
Butanal(D)	1.04125
Nonanal(D)	0.940525
Pentanal(D)	0.868514
Ethyl acetate	0.794347
Ethyl butyrate	0.872266
Ethyl hexanoate	0.954577
Ethyl pentanoate	0.902765
Heptanal	0.949538
Hexanal	0.868637
Isopropyl alcohol	0.731319
1-Hexanol(M)	0.839765
Nonanal(M)	0.95441
Octanal	0.953003
Pentanal(M)	1.19952
Propanoic acid	0.784025
Tert-butylmethylether	0.716974
